# Supplementary material for: Pyrrolizidine Alkaloids in Food on the Italian Market
Source: Molecules. 2023 Jul 11;28(14):5346. doi: 10.3390/molecules28145346 (PMC10385305; doi:10.3390/molecules28145346)
Supplement: Supplementary file 1 [file molecules-28-05346-s001.zip]

Archive with 2 entries (2 files):
- Supplementary material- Figure.pdf
- Supplementary material- Table.pdf
